# Supplementary material for: Anti-Streptococcus mutans and anti-biofilm activities of dextranase and its encapsulation in alginate beads for application in toothpaste
Source: PeerJ. 2020 Nov 17;8:e10165. doi: 10.7717/peerj.10165 (PMC7678491; doi:10.7717/peerj.10165)
Supplement: Supplemental Information 3 [file peerj-08-10165-s003.xlsx]

## Sheet: MIC
Treatment	MIC at 600 nm
	1	2	3	Mean	sd
Dextranase commercial (unit/g)	4.5	4.5	4.5	4.5	0
Penicillin G (µg/ml)	0.24	0.24	0.24	0.24	0
Penicillin G
1%xylitol
0.1%SLS
Dextranase commercial
144.00-0.07 unit/g concentrations
