# Supplementary material for: Anti-Streptococcus mutans and anti-biofilm activities of dextranase and its encapsulation in alginate beads for application in toothpaste
Source: PeerJ. 2020 Nov 17;8:e10165. doi: 10.7717/peerj.10165 (PMC7678491; doi:10.7717/peerj.10165)
Supplement: Supplemental Information 6 [file peerj-08-10165-s006.xlsx]

## Sheet: stability of dextranase
									Avg-blank				best condition	%Alginate	%CaCl2	Ph
Run	Formulation			1	2	3	Avg	SD	1	2	3			0.85	20	7
1	DexCom before			0.3393	0.342	0.343	0.341433	0.00191398	0.215633	0.218333	0.219333
2	DexCom after			0.3371	0.3232	0.322	0.327433	0.00839305	0.213433	0.199533	0.198333		Blank Bead	0.007	0.0085	0.01
													1	0.102	0.12	0.139
													2	0.102	0.124	0.136
													3	0.109	0.127	0.155
													avg	0.104333	0.123667	0.143333
													SD	0.00404145	0.00351188	0.0102144
Run	y=mx+c			micro g			micro mol			micro mol/mins			125 ul (unit/g.bead)			unit/g.dried bead			Dilution factor	unit/g.dried bead			Avg	SD
Before	0.544413	0.553981	0.557524	544.413	553.981	557.524	1.59046	1.61841	1.62876	0.0530152	0.0539469	0.054292	0.402749	0.409827	0.412448	1.75108	1.78186	1.79325	1000	1751.08	1781.86	1793.25	1775.4	21.8152
After	0.536617	0.487361	0.483109	536.617	487.361	483.109	1.56768	1.42378	1.41136	0.052256	0.0474595	0.0470454	0.396982	0.360543	0.357397	1.72601	1.56758	1.5539	1000	1726.01	1567.58	1553.9	1615.83	95.6624
										before stability = T0						After stability = T3						Final result = Toothpaste base + Dextranase commercial
										Bead 125 uL													T0		T3		P-value
										Run	1	2	3	avg		Run	Bead (wet)	water	total	dried bead			Avg	SD	Avg	SD
										Before	0.1199	0.1499	0.1251	0.131633		Before	0.49	0.51	1	0.23
										After	0.1199	0.1499	0.1251	0.131633		After	0.49	0.51	1	0.23			1775.4	21.8152	1615.83	95.6624	0.1423
