# Supplementary material for: Anti-Streptococcus mutans and anti-biofilm activities of dextranase and its encapsulation in alginate beads for application in toothpaste
Source: PeerJ. 2020 Nov 17;8:e10165. doi: 10.7717/peerj.10165 (PMC7678491; doi:10.7717/peerj.10165)
Supplement: Supplemental Information 8 [file peerj-08-10165-s008.zip]

Archive with 4 entries (3 files):
- Dataset S1/
- Dataset S1/Activity- Placket burman design 12-9-2020.xlsx
- Dataset S1/EE%- Placket burman design 12-9-2020.xlsx
- Dataset S1/Placket Berman-Encapsulation.dx7
