# Supplementary material for: Anti-Streptococcus mutans and anti-biofilm activities of dextranase and its encapsulation in alginate beads for application in toothpaste
Source: PeerJ. 2020 Nov 17;8:e10165. doi: 10.7717/peerj.10165 (PMC7678491; doi:10.7717/peerj.10165)
Supplement: Supplemental Information 8 [file peerj-08-10165-s008.zip › Dataset S1/Activity- Placket burman design 12-9-2020.xlsx]

## Sheet: dextranase activity-Encap
std	Run	Block	conc.alginate(%)	conc. CsCl2(%)	flow rate(ml/min)	air pressure (mBar)	frequency(Hz)	Electrode (V)	hardening time (min)	Ph CaCl2	ph enz-alginate	Dummy	Dummy	dextranase activity
11	1	Block 1	0.5	15	10	150	160	500	60	7	7	1	-1	4.1
1	2	Block 1	0.5	15	15	150	100	500	30	7	3	-1	1	3.1
3	3	Block 1	0.85	5	15	150	100	600	60	7	3	-1	-1	9.35
5	4	Block 1	0.85	5	15	150	160	500	30	3	7	-1	-1	15.49
4	5	Block 1	0.5	5	15	100	160	600	30	7	7	1	-1	4.77
6	6	Block 1	0.5	15	15	100	160	600	60	3	3	1	1	5.42
10	7	Block 1	0.85	5	10	100	160	500	60	7	3	1	1	9.18
9	8	Block 1	0.85	15	10	100	100	600	30	7	7	-1	1	21.85
12	9	Block 1	0.85	15	15	100	100	500	60	3	7	1	-1	17.55
8	10	Block 1	0.5	5	10	100	100	500	30	3	3	1	1	1.29
7	11	Block 1	0.5	5	10	150	100	600	60	3	7	-1	1	3.37
2	12	Block 1	0.85	15	10	150	160	600	30	3	3	-1	-1	16.67
		Standard maltose (mg/ml)
	blank	0.1	0.2	0.3	0.4	0.5	1	1.5	2	3	4
	0.08	0.105	0.117	0.142	0.172	0.198	0.352	0.494	0.619	0.853	1.0987
	0.076	0.092	0.116	0.148	0.176	0.209	0.357	0.483	0.596	0.855	1.0954
	0.08	0.091	0.117	0.142	0.172	0.199	0.326	0.504	0.588	0.863	1.0986
x-blank		0.0263333	0.0383333	0.0633333	0.0933333	0.119333	0.273333	0.415333	0.540333	0.774333	1.02003
x-blank		0.0133333	0.0373333	0.0693333	0.0973333	0.130333	0.278333	0.404333	0.517333	0.776333	1.01673
x-blank		0.0123333	0.0383333	0.0633333	0.0933333	0.120333	0.247333	0.425333	0.509333	0.784333	1.01993
average	0.0786667	0.0173333	0.038	0.0653333	0.0946667	0.123333	0.266333	0.415	0.522333	0.778333	1.0189
DNS reaction (OD540)					rep1	rep2	rep3	sd		y=mx+c			Average	micro g	micro mol	micro mol/min;Unit	dilution factor	125ul (unit/g)
Run	rep1	rep2	rep3		sam-blank1	sam-blank2	sam-blank3			rep1	rep2	rep3							Run
1	0.19	0.204	0.205		0.119667	0.133667	0.134667	0.0083865		0.475237	0.529125	0.532974	0.512445	512.445	1.49707	0.0499022	10269	4.09956	1
2	0.172	0.16	0.17		0.101667	0.0896667	0.0996667	0.0064291		0.405953	0.359764	0.398255	0.387991	387.991	1.13348	0.0377827	10269	3.10393	2
3	0.367	0.367	0.377		0.296667	0.296667	0.306667	0.0057735		1.15653	1.15653	1.19502	1.16936	1169.36	3.41619	0.113873	10269	9.35489	3
4	0.57	0.57	0.569		0.499667	0.499667	0.498667	0.00057735		1.9379	1.9379	1.93405	1.93662	1936.62	5.65766	0.188589	10269	15.4929	4
5	0.22	0.23	0.214		0.149667	0.159667	0.143667	0.0080829		0.590711	0.629202	0.567616	0.595843	595.843	1.7407	0.0580235	10269	4.76674	5
6	0.245	0.246	0.237		0.174667	0.175667	0.166667	0.00493288		0.686939	0.690788	0.656146	0.677957	677.957	1.98059	0.0660198	10269	5.42366	6
7	0.374	0.35	0.37		0.303667	0.279667	0.299667	0.0128582		1.18347	1.0911	1.16808	1.14755	1147.55	3.35247	0.111749	10269	9.1804	7
8	0.808	0.79	0.73		0.737667	0.719667	0.659667	0.0408412		2.85399	2.78471	2.55376	2.73082	2730.82	7.97785	0.265928	10269	21.8465	8
9	0.634	0.635	0.64		0.563667	0.564667	0.569667	0.00321455		2.18424	2.18809	2.20734	2.19323	2193.23	6.40732	0.213577	10269	17.5458	9
10	0.1	0.105	0.12		0.0296667	0.0346667	0.0496667	0.0104083		0.128817	0.148063	0.205799	0.160893	160.893	0.470035	0.0156678	10269	1.28714	10
11	0.172	0.18	0.176		0.101667	0.109667	0.105667	0.004		0.405953	0.436746	0.42135	0.42135	421.35	1.23094	0.0410312	10269	3.3708	11
12	0.609	0.605	0.61		0.538667	0.534667	0.539667	0.00264575		2.08802	2.07262	2.09187	2.08417	2084.17	6.08872	0.202957	10269	16.6733	12
blank	0.07	0.07	0.071	0.0703333
