# Supplementary material for: Anti-Streptococcus mutans and anti-biofilm activities of dextranase and its encapsulation in alginate beads for application in toothpaste
Source: PeerJ. 2020 Nov 17;8:e10165. doi: 10.7717/peerj.10165 (PMC7678491; doi:10.7717/peerj.10165)
Supplement: Supplemental Information 9 [file peerj-08-10165-s009.zip]

Archive with 11 entries (8 files):
- Dataset S2/
- Dataset S2/%EE/
- Dataset S2/%EE/%EE-CaCl2-Alginate.JPG
- Dataset S2/%EE/%EE-pH-Alginate.JPG
- Dataset S2/%EE/%EE-pH-CaCl2.JPG
- Dataset S2/BBD for Encapsulation.dx7
- Dataset S2/BBD for encapsulation.xlsx
- Dataset S2/Dextranase activity/
- Dataset S2/Dextranase activity/Activity-CaCl2-Alginate.JPG
- Dataset S2/Dextranase activity/Activity-pH-Alginate.JPG
- Dataset S2/Dextranase activity/Activity-pH-CaCl2.JPG
